# Supplementary material for: Nuclear genome organization in fungi: from gene folding to Rabl chromosomes
Source: FEMS Microbiol Rev. 2023 May 17;47(3):fuad021. doi: 10.1093/femsre/fuad021 (PMC10246852; doi:10.1093/femsre/fuad021)
Supplement: fuad021_Supplemental_Files [file fuad021_supplemental_files.zip]

Archive with 2 entries (2 files):
- SupplementaryTables.xlsx
- SupplementaryFile1_clean.docx
