# Supplementary material for: Nuclear genome organization in fungi: from gene folding to Rabl chromosomes
Source: FEMS Microbiol Rev. 2023 May 17;47(3):fuad021. doi: 10.1093/femsre/fuad021 (PMC10246852; doi:10.1093/femsre/fuad021)
Supplement: fuad021_Supplemental_Files [file fuad021_supplemental_files.zip › SupplementaryTables.xlsx]

## Sheet: Table S1
Supplementary Table 1 - Published Hi-C datasets of Fungi.
Fungal Species	Genotype	Public Repository	Reference
Neurospora crassa	WT, Δdim-5, Δhpo, dim-3	NCBI GEO; GSE71024	Galazka et al., 2016
Neurospora crassa	Δset-7, Δnpf, Δset-7;Δdim-5	NCBI GEO; GSE82222	Klocko et al., 2016
Neurospora crassa	WT	NCBI GEO; GSE173593	Rodriguez et al., 2022
Verticillium dahliae	WT	NCBI SRA; PRJNA641329	Seidl et al., 2020
Verticillium longisporum	WT	NCBI SRA; PRJNA473305	Depotter et al., 2021
Verticillium spp.	WT	NCBI SRA; PRJNA641329	Seidl et al., 2020
Epichlöe festucae	WT	NCBI SRA; PRJNA431450	Winter et al., 2018
Penicillium oxalicum	WT	NCBI SRA; PRJNA772803	Li et al., 2022
Fusarium oxysporum	WT	NCBI SRA; SRR11742970	Fokkens et al., 2020
Puccinia triticina	WT	NCBI SRA; PRJNA725323	Duan et al., 2022
Puccinia graminis f.sp tritici	WT	NCBI SRA; PRJNA516922	Spershneider et al., 2021
Lentinula edodes	WT	NCBI SRA; SRP256131	Yu et al., 2022
Rhizophagus irregularis	WT	NCBI SRA; PRJNA748024	Yildirir et al., 2022
Sparasis latifolia	WT	NCBI SRA; PRJNA686158	Yang et al., 2021
Agaricus bisporus	WT	NCBI SRA; PRJNA512907	Hoencamp et al., 2021
Austropuccinia psidii	WT	NCBI SRA; PRJNA810573/ PRJNA81057	Edwards et al., 2022
Hemileia vastatrix	WT	NCBI SRA; PRJNA837996	Tobias et al., 2022
Passalora fulva	WT	NCBI SRA; SRR16292147	Zaccaron et al., 2022
Puccinia polysora	WT	NCBI SRA; PRJNA881038	Liang et al., 2022
Schizosaccharomyces pombe	WT, Δcut14SO	NCBI GEO;GSE94478	Kakui et al., 2017
Schizosaccharomyces pombe	WT, Δcut14+, Δcut14SO	NCBI GEO;GSE143338	Kakui et al., 2020
Schizosaccharomyces pombe	WT, Δrad21, Δclr4	NCBI GEO;GSE56849	Mizuguchi et al., 2014
Schizosaccharomyces pombe	WT, Δsap1	NCBI GEO;GSE96883	Mizuguchi et al., 2017
Schizosaccharomyces pombe	WT at 20, 30, 40, 50, 60, 70, 80, 120min and Δcut3, Δcut14, Δrad21, Δcut14 & Δcut3	NCBI GEO;GSE93198	Tanizawa et al., 2017
Saccharomyces cerevisiae	WT, SCRaMbLE	NCBI SRA; SRP070421	Mercy et al., 2017
Saccharomyces cerevisiae	WT, ΔFkh1,ΔFkh2	NCBI SRA; SRP101770	Eser et al., 2017
Saccharomyces cerevisiae	WT and several stages arrested of cell cycle	NCBI GEO; GSE90902	Lazar-Estefanita et al., 2017
Saccharomyces cerevisiae	WT (0h, 2h, 3h, 4h, 5h, 6h, 8h)	NCBI GEO; GSE127940	Schalbetter et al., 2019
Saccharomyces cerevisiae	WT, metaphase and G1 arrested, Δcdc45-degron	NCBI GEO; GSE87311	Schalbetter et al., 2017
Saccharomyces cerevisiae	WT, SMC3-AID,smc3-RR, ECO1-AID	NCBI GEO; GSE186987	Batié et al., 2022
Saccharomyces cerevisiae	WT and several stages arrested of cell cycle	NCBI SRA; PRJNA427106	Ohno et al., 2019
Saccharomyces cerevisiae	WT and several stages arrested of cell cycle	NCBI SRA; PRJNA486513	Garcia-Luis et al., 2019
Saccharomyces cerevisiae	WT and several stages arrested of cell cycle	NCBI SRA; PRJNA528616	Dauban et al., 2020
Saccharomyces cerevisiae	WT, Δssu72-2	NCBI GEO; GSE68016	Hsieh et al., 2015
References:
Galazka JM, Klocko AD, Uesaka M et al. Neurospora chromosomes are organized by blocks of importin alpha-dependent heterochromatin that are largely independent of H3K9me3. Genome Res 2016;26:1069–80.
Klocko AD, Ormsby T, Galazka JM et al. Normal chromosome conformation depends on subtelomeric facultative heterochromatin in Neurospora crassa. Proc Natl Acad Sci U S A 2016;113:15048–53.
Rodriguez S, Ward A, Reckard AT et al. The genome organization of Neurospora crassa at high resolution uncovers principles of fungal chromosome topology. G3 2022;12, DOI: 10.1093/g3journal/jkac053.
Seidl MF, Kramer HM, Cook DE et al. Repetitive Elements Contribute to the Diversity and Evolution of Centromeres in the Fungal Genus. MBio 2020;11
Depotter JRL, van Beveren F, Rodriguez-Moreno L et al. The Interspecific Fungal Hybrid Verticillium longisporum Displays Subgenome-Specific Gene Expression. mBio 2021;12(4):e0149621
Winter DJ, Ganley ARD, Young CA et al. Repeat elements organise 3D genome structure and mediate transcription in the filamentous fungus Epichloë festucae. PLoS Genet 2018;14:e1007467.
Li C-X, Liu L, Zhang T et al. Three-Dimensional Genome Map of the Filamentous Fungus Penicillium oxalicum. Microbiol Spectr 2022;10:e0212121.
Fokkens L, Guo L, Dora S, et al. A Chromosome-Scale Genome Assembly for the Fusarium oxysporum Strain Fo5176 To Establish a Model Arabidopsis-Fungal Pathosystem. G3 2020; 10(10): 3549–3555.
Duan H, Jones AW, Hewitt T, et al. Physical separation of haplotypes in dikaryons allows benchmarking of phasing accuracy in Nanopore and HiFi assemblies with Hi-C data. Genome Biol 2022; 23:84
Sperschneider J, Jones AW, Nasim J et al. The stem rust fungus Puccinia graminis f. sp. tritici induces centromeric small RNAs during late infection that are associated with genome-wide DNA methylation. BMC Biol 2021;19:203.
Yu H, Zhang L, Shang X, et al. Chromosomal genome and population genetic analyses to reveal genetic architecture, breeding history and genes related to cadmium accumulation in Lentinula edodes. BMC Genomics 2022; 23:110
Yildirir G, Sperschneider J, Malar C M et al. Long reads and Hi-C sequencing illuminate the two-compartment genome of the model arbuscular mycorrhizal symbiont Rhizophagus irregularis. New Phytol 2022;233:1097–107.
Yang C, Ma L, Xiao D, et al. Chromosome-scale assembly of the Sparassis latifolia genome obtained using long-read and Hi-C sequencing. G3 2021; 11(8):jkab173.
Hoencamp C, Dudchenko O, Elbatsh AMO et al. 3D genomics across the tree of life reveals condensin II as a determinant of architecture type. Science 2021;372:984–9.
Edwards RJ, Dong C, Park RF, et al. A phased chromosome-level genome and full mitochondrial sequence for the dikaryotic myrtle rust pathogen, Austropuccinia psidii. bioRxiv 2022; 2022.04.22.489119
Tobias PA, Edwards RJ, Surana P, et al. A chromosome-level genome resource for studying virulence mechanisms and evolution of the coffee rust pathogen Hemileia vastatrix. bioRxiv 2022; 2022.07.29.502101
Zaccaron AZ, Chen L, Samaras A, et al. A chromosome-scale genome assembly of the tomato pathogen Cladosporium fulvum reveals a compartmentalized genome architecture and the presence of a dispensable chromosome. Microb Genom 2022; 8(4): 000819
Liang J, Li Y, Dodds PN, et al. Haplotype-phased and chromosome-level genome assembly of Puccinia polysora, a giga-scale fungal pathogen causing southern corn rust. Mol Ecol Res 2022;
Kakui Y, Rabinowitz A, Barry DJ, et al. Condensin-mediated remodeling of the mitotic chromatin landscape in fission yeast. Nat. Genet. 2017; 49:1553-1557
Kakui Y, Barrington C, Barry DJ, et al. Fission yeast condensin contributes to interphase chromatin organization and prevents transcription-coupled DNA damage. Genome Biol 2020; 22:272
Mizuguchi T, Fudenberg G, Mehta S, Belton JM et al. Cohesin-dependent globules and heterochromatin shape 3D genome architecture in S. pombe. Nature 2014; 18;516(7531):432-435
Mizuguchi T, Taneja N, Matsuda E, et al. Shelterin components mediate genome reorganization in response to replication stress. Proc Natl Acad Sci U S A. 2017 23; 114(21): 5479–5484.
Tanizawa H, Kim KD, Iwasaki O, Noma KI. Architectural alterations of the fission yeast genome during the cell cycle. Nat Struct Mol Biol 2017;24(11):965-976.
Mercy G, Mozziconacci J, Scolari VF, et al. 3D organization of synthetic and scrambled chromosomes. Science. 2017 10; 355(6329): eaaf4597
Eser U, Chandler-Brown D, Ay F, et al. Form and function of topologically associating genomic domains in budding yeast. Proc Natl Acad Sci U S A. 2017 11; 114(15): E3061–E3070.
Lazar-Stefanita L, Scolari VF, Mercy G, Muller H et al. Cohesins and condensins orchestrate the 4D dynamics of yeast chromosomes during the cell cycle. EMBO J 2017 Sep 15;36(18):2684-2697
Schalbetter SA, Fudenberg G, Baxter J, Pollard KS et al. Principles of meiotic chromosome assembly revealed in S. cerevisiae. Nat Commun 2019 Oct 22;10(1):4795.
Schalbetter SA, Goloborodko A, Fudenberg G, Belton JM et al. SMC complexes differentially compact mitotic chromosomes according to genomic context. Nat Cell Biol 2017 Sep;19(9):1071-1080
Bastié N, Chapard C, Dauban L, Gadal O et al. Smc3 acetylation, Pds5 and Scc2 control the translocase activity that establishes cohesin-dependent chromatin loops. Nat Struct Mol Biol 2022; 29(6):575-585.
Ohno M, Ando T, Priest DG, et al. Sub-nucleosomal Genome Structure Reveals Distinct Nucleosome Folding Motifs. Cell 2019; 176, 520–534
Garcia-Luis J, Lazar-Stefanita L, Gutierrez-Escribano P, et al. FACT mediates cohesin function on chromatin. Nat Struct Mol Biol. 2019; 26(10): 970–979.
Dauban L, Montagne R, Thierry A, et al. Regulation of Cohesin-Mediated Chromosome Folding by Eco1 and Other Partners. Molecular Cell 2020; 77, 1279–1293
Hsieh TH, Weiner A, Lajoie B, Dekker J et al. Mapping Nucleosome Resolution Chromosome Folding in Yeast by Micro-C. Cell 2015;162(1):108-19

## Sheet: Table S2
Supplementary Table 2 - Phylogenetic profile of chromatin topology-associated proteins in fungi. Matrix displays the presence (1) and absences (0) for each analyzed species/taxa.
Species	Reference	Group	Division	Class	Order	Family	Genus	Outgroup		H3	H4	H2A	H2B	CTCF	SMC2	SMC4	CAPH	CAPG	CAPD2	CAPH2	CAPG2	CAPD3	SMC1	SMC3	SCC1	REC8	SCC3	PDS5	NIPBL	MAU2	WAPL	SORORIN	ECO1	LAMIN	LAMIN_A	LAMIN_B	LAMIN_C	LAMIN_D	LBR	EMERIN	LAP2B	SUN	MSC	TAZ1	RIF1	RIF2	TPZ1	CCQ1	RAP1
Agaricus bisporus var bisporus (H97) V2.0	Morin et al., 2012	Fungi	Basidiomycota	Agaricomycetes	Agaricales	Agaricaceae	Agaricus	no		1	1	1	1	0	1	1	1	1	1	0	0	0	1	1	1	1	1	1	1	1	1	0	1	0	0	0	0	0	0	0	0	1	1	0	0	1	0	0	1
Acanthamoeba castellanii str. Neff	Deutekom et al., 2019	Amoebozoa	Amoebozoa	Amoebozoa	Amoebida	Acanthamoebidae	Acanthamoeba	yes		1	1	1	1	0	1	1	1	0	1	0	1	0	1	1	0	0	0	1	0	0	1	0	1	0	0	0	0	0	0	0	0	1	1	0	1	1	0	0	1
Allomyces macrogynus ATCC38327	Amses et al. 2022	Fungi	Blastocladiomycota	Blastocladiomycetes	Blastocladiales	Blastocadiaceae	Allomyces	no		1	1	1	1	0	1	1	1	1	1	0	0	0	1	1	1	1	1	1	1	1	1	0	1	0	0	0	0	0	0	0	0	1	1	0	1	1	0	0	0
Aspergillus nidulans	Arnaud et al., 2012	Fungi	Ascomycota	Eurotiomycetes	Eurotiales	Trichocomaceae	Aspergillus	no		1	1	1	1	0	1	1	1	1	1	0	0	0	1	1	1	1	1	1	1	1	1	0	1	0	0	0	0	0	0	0	0	1	1	1	1	1	0	1	1
Acarospora strigata CBS 132363	McDonald et al., 2013	Fungi	Ascomycota	Lecanoromycetes	Acarosporales	Acorosporaceae	Acarospora	no		1	1	1	1	0	1	1	1	1	1	0	0	0	1	1	1	1	1	1	1	1	1	0	1	0	0	0	0	0	0	0	0	1	1	1	1	1	1	1	1
Arabidopsis thaliana	Deutekom et al., 2019	Plants	Tracheophyta	Plantae	Brassicales	Brassicaceae	Arabidopsis	yes		1	1	1	1	0	1	1	1	1	1	1	1	1	1	1	1	1	1	1	1	1	1	0	1	0	0	0	0	0	0	0	0	1	1	0	0	1	0	0	0
Austropuccinia psidii	Edwards et al., 2022	Fungi	Basidiomycota	Pucciniomycetes	Pucciniales	Sphaerophragmiaceae	Austropuccina	no		1	1	1	1	0	0	0	0	0	0	0	0	0	0	0	1	1	0	0	0	0	0	0	0	0	0	0	0	0	0	0	0	0	0	0	0	0	0	0	0
Batrachochytrium dendrobatidis JAM81 v.1.0	JGI MycoCosm	Fungi	Chytridiomycota	Chytridiomycetes	Rhyzophidiales	no_specified	Batrachochytrium	no		1	1	1	1	0	0	1	1	1	1	0	0	0	1	1	1	1	1	1	1	1	1	0	1	0	0	0	0	0	0	0	0	1	1	0	1	1	0	0	1
Botrytis cinerea B05.10	Staats M et al ., 2012	Fungi	Ascomycota	Leotiomycetes	Helotiales	Sclerotiniaceae	Botryotinia	no		1	1	1	1	0	1	1	1	1	1	0	0	0	1	1	1	1	1	1	1	1	1	0	1	0	0	0	0	0	0	0	0	1	1	1	1	1	0	1	1
Blumeria graminis f. sp. hordei DH14 (Erysiphe graminis )	Spanu et al. 2010	Fungi	Ascomycota	Leotiomycetes	Erysiphales	Erysiphaceae	Erysiphe	no		1	1	1	1	0	1	1	1	1	1	0	0	0	1	1	1	1	1	1	1	1	1	0	1	0	0	0	0	0	0	0	0	1	1	1	1	1	0	1	1
Blastocladiella britannica JEL711 v1.0	Amses et al. 2022	Fungi	Blastocladiomycota	Blastocladiomycetes	Blastocladiales	Blastocadiaceae	Blastocadiella	no		1	1	1	1	0	1	1	1	1	1	0	0	0	1	1	1	1	1	1	1	1	1	0	1	0	0	0	0	0	0	0	0	1	1	0	1	0	0	0	0
Basidiobolus meristosporus CBS 931.73 v1.0	Deutekom et al., 2019	Fungi	Entomopthoromycota	Entomophthoromycetes	Entomophthorales	Basidioboloceae	Basidiobolus	no		1	1	1	1	0	1	0	1	1	1	0	0	0	1	1	1	1	1	1	1	1	1	0	1	0	0	0	0	0	0	0	0	1	1	0	1	1	1	0	1
Calocera cornea v1.0	Nagy LG et al., 2016	Fungi	Basidiomycota	Dacrymycetes	Dacrymycetales	Dacrymycetaceae	Calocera	no		1	1	1	1	0	1	1	1	1	1	0	0	0	1	1	1	1	1	1	1	1	1	0	1	0	0	0	0	0	0	0	0	1	1	0	0	0	0	0	1
Candida albicans SC5314	Jones T et al., 2004	Fungi	Ascomycota	Saccharomycetes	Saccormycetales	Sacchomycetaceae	Candida	no		1	1	1	1	0	1	1	1	1	1	0	0	0	1	1	1	1	1	1	1	0	0	0	1	0	0	0	0	0	0	0	0	0	1	0	1	1	0	0	1
Coprinopsis cinerea	Stajich JE et al., 2010	Fungi	Basidiomycota	Agaricomycetes	Agaricales	Psathyrellaceae	Coprinopsis	no		1	1	1	1	0	1	1	1	1	1	0	0	0	1	1	1	1	1	1	1	1	1	0	1	0	0	0	0	0	0	0	0	1	1	0	0	0	0	0	1
Conidiobolus coronatus NRRL28638 v1.0	Deutekom et al., 2019	Fungi	Entomopthoromycota	Entomophthoromycetes	Entomophthorales	Ancylistaceae	Conidiobolus	no		1	1	1	1	0	1	1	1	1	1	0	0	0	1	1	0	1	1	1	1	0	0	0	1	0	0	0	0	0	0	0	0	0	1	0	0	1	0	0	0
Caenorhabditis elegans	Deutekom et al., 2019	Opisthokonta	Opisthokonta	Metazoa	Rhabditida	Rhabditidae	Caenorhabditis	yes		1	1	1	1	0	1	1	0	1	1	1	1	1	1	1	1	1	1	1	1	1	1	0	1	1	1	1	1	1	0	1	0	1	1	0	1	0	0	0	0
Cladonia grayi Cgr/DA2myc/ss v2.0	Armaleo D et al., 2019	Fungi	Ascomycota	Lecanoromycetes	Lecanorales	Cladoniaceae	Cladonia	no		1	1	1	1	0	1	1	1	1	1	0	0	0	1	1	1	1	1	1	1	1	1	0	1	0	0	0	0	0	0	0	0	0	1	1	1	1	1	1	1
Colletotrichum higginsianum IMI 349063	Zampounis A et al., 2016	Fungi	Ascomycota	Sordariomycetes	Glomerallales	Glomerellaceae	Colletotricum	no		1	1	1	1	0	1	1	1	1	1	0	0	0	1	1	1	1	1	1	1	1	1	0	0	0	0	0	0	0	0	0	0	1	1	1	1	1	0	1	1
Chytridium lagenaria Arg66 v.1.0	Amses et al. 2022	Fungi	Chytridiomycota	Chytridiomycetes	Chytridiales	Chytridiaceae	Chytridum	no		1	1	1	1	0	1	1	1	1	1	0	0	0	0	1	1	1	0	1	1	0	1	0	1	0	0	0	0	0	0	0	0	1	0	0	0	0	1	0	1
Cyanidioschyzon merolae 10D	Deutekom et al., 2019	Red algae	Rhodophyta	Algae	Cyanidiales	Cyanidiaceae	Cyanidioschyzon	yes		1	1	1	1	0	1	1	1	1	1	1	1	1	1	1	1	1	1	1	0	0	1	0	1	0	0	0	0	0	0	0	0	0	1	0	0	1	0	0	0
Cryptococcus neoformans var. grubbi H99	Janbon G et al., 2014	Fungi	Basidiomycota	Tremellomycetes	Tremellales	Cryptococcaceae	Cryptococcus	no		1	1	1	1	0	1	1	1	1	1	0	0	0	1	1	1	1	1	1	1	1	1	0	1	0	0	0	0	0	0	0	0	1	1	0	1	1	0	0	0
Chlamydomonas reinhardtii	Deutekom et al., 2019	Green algae	Chlorophyta	Algae	Chlamydomonales	Chlamydomonaceae	Chlamydomonas	yes		1	1	1	1	0	1	1	1	0	1	1	1	0	1	1	1	1	1	1	1	0	0	0	1	0	0	0	0	0	0	0	0	0	0	0	0	0	0	0	0
Coemansia reversa NRRL 1564 v1.0	Deutekom et al., 2019	Fungi	Kickzellomycota	Kickxellomycetes	Kickxellales	Kickxellaceae	Coemansia	no		1	1	1	1	0	1	1	1	1	1	0	0	0	1	1	1	1	0	1	1	1	1	0	1	0	0	0	0	0	0	0	0	1	1	0	0	1	1	0	0
Dictyostelium discoideum AX4	Deutekom et al., 2019	Amoebozoa	Amoebozoa	Amoebozoa	Dyctiosteliida	Dictyosteliidae	Dyctyostelium	yes		1	1	1	1	0	1	1	1	1	1	1	1	1	1	1	1	1	1	1	1	1	1	0	1	0	0	0	0	0	0	0	0	1	1	0	1	1	0	0	1
Drosophila melanogaster	Deutekom et al., 2019	Opisthokonta	Opisthokonta	Metazoa	Diptera	Drosophilidae	Drosophila	yes		1	1	1	1	1	1	1	1	1	1	1	0	1	1	1	1	1	1	1	1	1	1	1	1	1	1	1	1	1	0	0	0	1	1	0	1	1	0	0	0
Dacryopinax primogenitus DJM 731 SSP1 v1.0	Floudas D et al ., 2012	Fungi	Basidiomycota	Dacrymycetes	Dacrymycetales	Dacrymycetaceae	Dacryopinax	no		1	1	1	1	0	1	1	1	1	1	0	0	0	1	1	1	1	1	1	1	1	1	0	1	0	0	0	0	0	0	0	0	1	1	0	0	1	0	0	1
Drechslerella stenobrocha 248	Liu K et al., 2014	Fungi	Ascomycota	Orbillomycetes	Orbiliales	Orbiliaceae	Drechslerella	no		1	1	1	1	0	1	1	0	1	0	0	0	0	0	1	0	0	0	0	1	1	0	0	0	0	0	0	0	0	0	0	0	0	1	0	0	0	0	1	1
Encephalitozoon cuniculi GB-M1	Katinka et al. 2001	Fungi	Microsporidia	Microsporidia	Apansporoblastina	Unikaryonidae	Encephalitozoon	no		1	1	0	0	0	1	1	1	1	1	0	0	0	1	1	1	1	1	0	0	0	0	0	0	0	0	0	0	0	0	0	0	1	1	0	0	0	1	0	0
Encephalitozoon intenstinalis ATCC 50506	Corradi et al. 2010	Fungi	Microsporidia	Microsporidia	Apansporoblastina	Unikaryonidae	Encephalitozoon	no		1	1	0	0	0	1	1	1	1	1	0	0	0	1	1	1	1	1	0	0	0	0	0	0	0	0	0	0	0	0	0	0	1	1	0	0	0	1	0	0
Epichloe festucae Fl1	Winter et al., 2018	Fungi	Ascomycota	Sordariomycetes	Hypocreales	Clavicipitaeae	Epichloe	no		1	1	1	0	0	1	0	1	1	1	0	0	0	1	1	1	1	0	1	1	1	0	0	0	0	0	0	0	0	0	0	0	1	1	1	1	1	0	1	1
Fusarium graminearum v1.0	Cuomo CA et al., 2007	Fungi	Ascomycota	Sordariomycetes	Hypocreales	Nectriaceae	Fusarium	no		1	1	1	1	0	1	1	1	1	1	0	0	0	1	1	1	1	1	1	1	1	1	0	0	0	0	0	0	0	0	0	0	1	1	0	1	1	0	1	0
Fusarium oxysporum f. sp. lycopersici 4287 v2	Ma LJ et al., 2010	Fungi	Ascomycota	Sordariomycetes	Hypocreales	Nectriaceae	Fusarium	no		1	1	1	1	0	1	1	1	1	1	0	0	0	1	1	1	1	1	1	1	1	1	0	0	0	0	0	0	0	0	0	0	1	1	1	1	1	0	1	1
Gonapodya prolifera v1.0	Deutekom et al., 2019	Fungi	Monophleradyiomycota	Monoblepharidomycetes	Monoblepharidales	Gonapodyaceae	Gonapodya	no		1	1	1	1	0	1	0	1	1	1	1	1	1	1	1	1	1	1	1	1	1	1	0	1	0	0	0	0	0	0	0	0	0	1	0	1	1	0	0	1
Gigaspora rosea v1.0	Morin et al., 2019	Fungi	Glomeromycota	Glomeromycetes	Diversisporales	Gigasporaceae	Gigaspora	no		1	1	1	1	0	1	1	1	1	1	0	0	0	1	1	1	1	1	1	1	1	1	0	1	0	0	0	0	0	0	0	0	1	1	0	0	1	1	0	1
Hemileia vastatrix Hv178a_Av1.2_hv33	Tobias et al., 2022	Fungi	Basidiomycota	Pucciniomycetes	Pucciniales	no_specified	Hemileia	no		1	1	1	1	0	1	1	1	1	1	0	0	0	1	1	0	0	1	1	1	0	0	0	1	0	0	0	0	0	0	0	0	0	0	0	0	0	0	0	0
Homo sapiens	Deutekom et al., 2019	Opisthokonta	Opisthokonta	Metazoa	Primates	Hominoidea	Homo	yes		1	1	1	1	1	1	1	1	1	1	1	1	1	1	1	1	1	1	1	1	1	1	1	1	1	1	1	1	1	1	1	1	1	1	0	1	1	0	0	1
Hyaloraphidium curvatum SAG235-1	Amses et al. 2022	Fungi	Monophleradyiomycota	Monoblepharidomycetes	Monoblepharidales	Hyaloraphidiaceae	Hyaloraphidium	no		1	1	1	1	0	1	1	1	1	1	0	0	0	1	1	1	1	1	1	1	1	1	0	1	0	0	0	0	0	0	0	0	1	1	0	1	1	0	0	1
Kickxella alabastrina RSA 675 v1.0	Chang et al. 2022	Fungi	Kickzellomycota	Kickxellomycetes	Kickxellales	Kickxellaceae	Kicksella	no		1	1	1	1	0	1	0	1	1	1	0	0	0	1	1	1	1	0	1	1	1	1	0	1	0	0	0	0	0	0	0	0	1	0	0	0	1	1	0	0
Kluyveromyces lactis	Dujon B et al., 2004	Fungi	Ascomycota	Saccharomycetes	Saccharamocycetales	Sacchomycetaceae	Kluyveromyces	no		1	1	1	1	0	1	1	1	1	1	0	0	0	1	1	1	1	1	1	1	0	0	0	1	0	0	0	0	0	0	0	0	1	1	0	1	1	0	0	1
Laccaria bicolor v2.0	Martin F et al ., 2008	Fungi	Basidiomycota	Agaricomycetes	Agaricales	Hydnangiaceae	Laccaria	no		1	1	1	1	0	1	1	1	1	1	0	0	0	1	1	1	1	1	1	1	1	1	0	1	0	0	0	0	0	0	0	0	1	1	0	1	1	0	0	1
Leptosphaeria maculans	Rouxel T et al., 2011	Fungi	Ascomycota	Dothideomycetes	Pleosporales	Leptosphaeriaceae	Leptosphaeria	no		1	1	1	1	0	1	1	1	1	1	0	0	0	1	1	1	1	1	1	1	1	1	0	1	0	0	0	0	0	0	0	0	1	1	0	1	1	0	1	1
Mucor circinelloides f circinelloides 1006PhL	Deutekom et al., 2019	Fungi	Mucoromycota	Mucoromycetes	Mucorales	Mucoraceae	Mucor	no		1	1	1	1	0	1	1	1	1	1	0	0	0	1	1	1	1	1	1	1	0	0	0	0	0	0	0	0	0	0	0	0	1	1	0	0	1	0	0	0
Mortierella elongata AG-77 V2.0	Uehling J et al., 2017	Fungi	Mucoromycota	Mucoromycetes	Mortierellales	Mortierellaceae	Mortierella	no		1	1	1	1	0	1	1	1	1	1	0	0	0	1	1	1	1	1	1	1	1	1	0	1	0	0	0	0	0	0	0	0	1	1	0	1	1	0	0	1
Mycosphaerella graminicola v2.0	Goodwin SB et al., 2011	Fungi	Ascomycota	Dothideomycetes	Capnodiales	Mycosphaerellaceae	Mycosphaerella	no		1	1	1	1	0	1	1	1	1	1	0	0	0	1	1	1	1	1	1	1	1	1	0	1	0	0	0	0	0	0	0	0	1	1	1	1	1	1	1	1
Monacrosporium haptotylum CBS200.50	Meerupati T et al., 2013	Fungi	Ascomycota	Orbillomycetes	Orbilliliaes	Orbiliaceae	Monacrosporium	no		1	1	1	1	0	1	1	1	1	1	0	0	0	1	1	1	1	1	1	1	1	1	0	1	0	0	0	0	0	0	0	0	1	1	1	1	1	0	1	1
Morchella importuna CCBAS932 v1.0	Murat C et al., 2018	Fungi	Ascomycota	Pezizomycetes	Pezizales	Morchellaceae	Morchella	no		1	1	1	1	0	1	1	1	1	1	0	0	0	1	1	1	1	1	1	1	1	1	0	1	0	0	0	0	0	0	0	0	1	1	1	1	1	0	1	1
Melampsora larici-populina v2.0	Persoons A et al., 2021	Fungi	Basidiomycota	Pucciniomycetes	Pucciniales	Melampsoraceae	Melampsora	no		1	1	1	1	0	1	1	1	1	1	0	0	0	1	1	1	1	1	1	1	1	1	0	1	0	0	0	0	0	0	0	0	1	1	0	0	1	0	0	0
Neurospora crassa OR74A v2.0	Galagan JE et al., 2003	Fungi	Ascomycota	Sordariomycetes	Sordariales	Sordariaceae	Neurospora	no		1	1	1	1	0	1	1	1	1	1	0	0	0	1	1	1	1	1	1	1	1	1	0	0	0	0	0	0	0	0	0	0	1	1	1	1	1	0	1	1
Naegleria gruberi	Deutekom et al., 2019	Heterolobosea	Heterolobosea	Heterolobosea	Schizopyrenida	Vahlkampfiidae	Naegleria	yes		1	1	1	1	0	1	0	1	1	1	0	0	0	1	1	1	1	1	1	1	1	1	0	1	0	0	0	0	0	0	0	0	1	1	0	0	0	0	0	0
Neocallimastix lanati v1.0	Wilken SE et al., 2021	Fungi	Neocallimastigomycota	Neocallimastigomycetes	Neocallimastigales	Neocallimastigaceae	Neocallimastix	no		1	1	1	1	0	1	1	1	1	1	0	0	0	1	1	1	1	1	1	1	1	1	0	1	0	0	0	0	0	0	0	0	1	1	0	0	1	1	0	1
Naganishia vishniacii ANT03-052 v1.0	Nizovoy P et al., 2021	Fungi	Basidiomycota	Tremellomycetes	Filobasidiales	Filobasidiaceae	Naganishia	no		1	1	1	1	0	1	1	1	1	1	0	0	0	1	1	1	1	1	1	1	1	1	0	1	0	0	0	0	0	0	0	0	1	1	0	1	1	0	0	0
Phycomyces blakesleeanus NRRL1555 v2.0	Corrochano LM et al., 2016	Fungi	Mucoromycota	Mucoromycetes	Mucorales	Phycomycetaceae	Phycomyces	no		1	1	1	1	0	0	0	1	1	1	0	0	0	1	1	1	1	1	1	1	0	0	0	0	0	0	0	0	0	0	0	0	1	1	0	0	1	0	0	0
Penicillium chrysogenum v1.0	de Vries RP et al., 2017	Fungi	Ascomycota	Eurotiomycetes	Eurotiales	Trichocomaceae	Penicililium	no		1	1	1	1	0	1	0	1	1	1	0	0	0	0	0	1	1	1	1	1	1	1	0	1	0	0	0	0	0	0	0	0	1	1	1	1	1	0	1	1
Penicillium oxalicum HPC71	Li et al., 2022	Fungi	Ascomycota	Eurotiomycetes	Eurotiales	Trichocomaceae	Penicililium	no		1	1	1	1	0	1	1	1	1	1	0	0	0	1	1	1	1	1	1	1	1	1	0	1	0	0	0	0	0	0	0	0	1	1	1	1	1	0	1	1
Passalora fulva race5	Zaccaron etal., 2022	Fungi	Ascomycota	Dothideomycetes	Capnodiales	Mycosphaerellaceae	Passalora	no		1	1	1	1	0	1	1	1	1	1	0	0	0	1	1	1	1	1	1	1	1	1	0	1	0	0	0	0	0	0	0	0	1	1	1	1	1	0	1	1
Puccinia graminis f. sp. tritici v2.0	Duplessis S et al., 2011	Fungi	Basidiomycota	Pucciniomycetes	Pucciniales	Pucciniaceae	Puccina	no		1	1	1	1	0	1	1	1	1	1	0	0	0	1	1	1	1	1	1	1	1	1	0	1	0	0	0	0	0	0	0	0	1	1	0	0	1	0	0	0
Phaeodactylum tricornutum	Bowler et al. 2008	Stramenopiles	Stramenopiles	Stramenopiles	Bacillariales	Phaeodactylaceae	Phaedactylium	yes		1	1	1	1	0	1	1	1	1	1	1	1	1	1	1	1	1	1	0	1	0	1	0	1	0	0	0	0	0	0	0	0	1	1	0	0	0	0	0	0
Phytophthora infestans T30-4	Haas et al. 2009	Stramenopiles	Stramenopiles	Stramenopiles	Peronosporales	Phytiaceae	Phytophthora	yes		1	1	1	1	0	1	1	1	1	1	1	1	1	1	1	1	1	1	1	1	0	1	0	1	1	1	1	1	1	0	0	0	1	1	0	1	0	0	0	1
Piptocephalis tieghemiana RSA1565 v.1.0	JGI MycoCosm	Fungi	Zoopagomycotina	Zoopagomycetes	Zoopagales	Piptocephalicidae	Piptocephalis	no		1	1	1	1	0	1	1	1	1	0	0	0	0	1	1	1	1	1	1	1	1	0	0	0	0	0	0	0	0	0	0	0	1	1	0	0	1	0	0	0
Pyricularia oryzae 70-15 v3.0 (Magnaporthe oryzae)	Dean RA et al ., 2005	Fungi	Ascomycota	Sordariomycetes	Magnaporthales	Magnaporthaceae	Oryzae	no		1	1	1	1	0	1	1	1	1	1	0	0	0	1	1	1	1	1	1	1	1	1	0	0	0	0	0	0	0	0	0	0	0	1	1	1	1	0	1	1
Pichia pastoris	De Schutter K et al., 2009	Fungi	Ascomycota	Saccharomycetes	Saccharamocycetales	Sacchomycetaceae	Pichia/Komagataella	no		1	1	1	1	0	1	1	1	1	1	0	0	0	1	1	1	1	1	1	1	0	0	0	1	0	0	0	0	0	0	0	0	0	1	0	1	1	0	0	1
Piromyces sp. finn v3.0	Haitjema CH et al., 2017	Fungi	Neocallimastigomycota	Neocallimastigomycetes	Neocallimastigales	Neocallimastigaceae	Piromyces	no		1	1	1	1	0	1	1	1	1	1	0	0	0	1	1	1	1	1	1	1	1	1	0	1	0	0	0	0	0	0	0	0	1	1	0	0	1	1	0	1
Paramecium tetraurelia	Deutekom et al., 2019	Alveolates	Alveolates	Alveolates	Hymenostomatida	Paramecidae	Paramecium	yes		1	1	1	1	0	1	1	1	1	1	0	0	0	1	1	0	0	1	0	0	0	0	0	0	0	0	0	0	0	0	0	0	0	0	0	0	0	0	0	0
Puccinia polysora GD1913	Liang et al., 2022	Fungi	Basidiomycota	Pucciniomycetes	Pucciniales	Pucciniaceae	Puccina	no		1	1	1	1	0	1	1	1	1	1	0	0	0	1	1	1	1	1	1	1	1	1	0	1	0	0	0	0	0	0	0	0	1	1	0	0	1	0	0	0
Pythium ultimum DAOM BR144	Deutekom et al., 2019	Stramenopiles	Stramenopiles	Stramenopiles	Peronosporales	Phytiaceae	Pythium	yes		1	1	1	1	0	1	1	1	1	1	1	1	1	1	1	1	1	1	1	1	1	1	0	1	1	1	1	0	1	0	0	0	1	1	0	1	0	0	0	1
Rozella allomycis CSF55	James TY et al., 2013	Fungi	Cryptomycota	Cryptomycetes	no_specified	no_specied	Rozella	no		1	1	1	1	0	1	1	1	1	1	0	0	0	1	1	1	1	1	1	1	1	0	0	0	0	0	0	0	0	0	0	0	1	1	0	1	1	0	0	1
Rhizopaghus irregularis A1	Yildirir et al., 2022	Fungi	Glomeromycota	Glomeromycetes	Glomerales	Glomeraceae	Rhizophagus	no		1	1	1	1	0	1	1	1	1	1	0	0	0	1	1	1	1	1	1	1	1	1	0	1	0	0	0	0	0	0	0	0	1	1	0	0	0	1	0	1
Rhizopaghus irregularis C2	Yildirir et al., 2022	Fungi	Glomeromycota	Glomeromycetes	Glomerales	Glomeraceae	Rhizophagus	no		1	1	1	1	0	1	1	1	1	1	0	0	0	1	1	1	1	1	1	1	1	1	0	1	0	0	0	0	0	0	0	0	1	1	0	0	0	1	0	1
Rhizopaghus irregularis DAOM 197198 v2.0	Tisserant E et al., 2013	Fungi	Glomeromycota	Glomeromycetes	Glomerales	Glomeraceae	Rhizophagus	no		1	1	1	1	0	1	1	1	1	1	0	0	0	1	1	1	1	1	1	1	1	1	0	1	0	0	0	0	0	0	0	0	1	1	0	0	0	1	0	1
Rhizopus microsporus var. microsporus ATCC52813 v1.0	Mondo SJ et al., 2017	Fungi	Mucoromycota	Mucoromycetes	Mucorales	Mucoraceae	Rhizopus	no		1	1	1	1	0	0	1	1	1	1	0	0	0	1	1	1	1	1	1	1	0	0	0	0	0	0	0	0	0	0	0	0	1	1	0	0	1	0	0	0
Rhizoctonia solani AG-8 WAC10335	Hane JK et al., 2014	Fungi	Basidiomycota	Agaricomycetes	Polyporales	Corticiaceae	Rhizoctonia	no		1	1	1	1	0	1	1	1	1	1	0	0	0	1	1	1	1	1	1	1	1	1	0	1	0	0	0	0	0	0	0	0	0	1	0	1	0	0	0	1
Rhodotorula sp. JG-1b	Goordial J et al., 2016	Fungi	Basidiomycota	Microbotryomycetes	Sporidiobolales	Sporidiobolaceae	Rhodotorula	no		1	1	1	1	0	1	1	1	1	1	0	0	0	1	1	1	1	1	1	1	1	0	0	1	0	0	0	0	0	0	0	0	1	1	0	0	1	0	0	1
Schizophyllum commune H4-8 v3.0	Ohm RA et al., 2010	Fungi	Basidiomycota	Agaricomycetes	Agaricales	Schizophyllaceae	Schizophyllum	no		1	1	1	1	0	1	1	1	1	1	0	0	0	1	1	1	1	1	1	1	1	1	0	1	0	0	0	0	0	0	0	0	1	1	0	0	0	0	0	0
Saccharomyces cerevisiae S288C	Goffeau A et al., 1996	Fungi	Ascomycota	Saccharomycetes	Saccharamocycetales	Sacchomycetaceae	Sachharomyces	no		1	1	1	1	0	1	1	1	1	1	0	0	0	1	1	1	1	1	1	1	1	1	0	1	0	0	0	0	0	0	0	0	0	1	0	1	1	0	0	1
Saitoella complicata NRRL Y-17804 v1.0	Riley R et al., 2016	Fungi	Ascomycota	Taphrinomycetes	Taphrinales	Protomycetaceae	Saitoella	no		1	1	1	1	0	1	1	1	1	1	0	0	0	1	1	1	1	1	1	1	1	1	0	1	0	0	0	0	0	0	0	0	1	1	1	1	1	1	1	1
Schizosaccharomyces pombe	Wood V et al., 2002	Fungi	Ascomycota	Taphrinomycetes	Schizosaccharomycetales	Schizosaccharomycetaeceae	Schizosaccharomyces	no		1	1	1	1	0	1	1	1	1	1	0	0	0	1	1	1	1	1	1	1	1	1	0	1	0	0	0	0	0	0	0	0	1	1	1	1	1	1	1	1
Spizellomyces punctatus DAOM BR117	Russ C et al., 2016	Fungi	Chytridiomycota	Chytridiomycetes	Spizellomycetales	Spizellomycetaceae	Spizellomyces	no		1	1	1	1	0	1	1	1	1	1	0	0	0	1	1	1	1	1	1	1	1	1	0	1	0	0	0	0	0	0	0	0	1	1	0	1	1	1	0	1
Syncephalis truncata S228 v.1.0	Amses et al. 2022	Fungi	Zoopagomycota	Zoopagomycetes	Zoopagales	Piptocephalicidae	Syncephalis	no		1	0	1	1	0	1	1	1	1	1	0	0	0	1	1	1	1	1	1	1	1	1	0	0	0	0	0	0	0	0	0	0	1	1	0	0	1	0	0	1
Trypanosoma brucei	Deutekom et al., 2019	Euglenozoa	Euglenozoa	Euglenozoa	Trypanosomatida	Trypanosomatidae	Trypanosoma	yes		1	1	1	1	0	1	1	1	1	1	0	0	0	1	1	1	1	1	1	0	0	1	0	1	0	0	0	0	0	0	0	0	0	0	0	0	0	0	0	0
Tuber melanosporum Mel28 v1.2	Martin F et al. 2010	Fungi	Ascomycota	Pezizomycetes	Pezizales	Tuberaceae	Tuber	no		1	1	1	1	0	1	0	1	1	1	0	0	0	1	1	1	1	1	1	1	1	1	0	1	0	0	0	0	0	0	0	0	1	1	1	1	1	1	1	1
Tetrahymena thermophila	Deutekom et al., 2019	Alveolates	Alveolates	Alveolates	Hymenostomatida	Tetrahymenidae	Tetrahymena	yes		1	1	1	1	0	1	1	1	1	1	0	0	0	1	1	0	0	1	1	1	0	0	0	0	0	0	0	0	0	0	0	0	0	1	0	0	0	0	0	1
Ustilago maydis 521 v2.0	Kamper J et al. 2016	Fungi	Basidiomycota	Ustilaginomycetes	Ustilaginales	Ustilaginaceae	Ustilago	no		1	1	1	1	0	1	1	1	1	1	0	0	0	1	1	1	1	1	1	1	0	1	0	1	0	0	0	0	0	0	0	0	1	1	0	0	1	0	0	0
Vavraia culicis subsp. floridensis	Desjardins CA et al. 2015	Fungi	Microsporidia	Microsporidia	Pansporoblastina	Pleistophoridae	Vavraia	no		1	1	0	0	0	1	1	1	1	1	0	0	0	1	0	0	0	0	0	0	0	0	0	0	0	0	0	0	0	0	0	0	1	0	0	0	0	1	0	0
Verticillium dahliae JR2	Faino et al., 2015	Fungi	Ascomycota	Sordariomycetes	Hypocreales	Incertae Sedis	Verticillium	no		1	1	1	1	0	1	1	1	1	1	0	0	0	1	1	1	1	1	1	1	1	1	0	0	0	0	0	0	0	0	0	0	0	1	1	1	1	0	1	1
Violaceomyces palustris SA 807 v1.0	Kijpornyongpan T et al., 2018	Fungi	Basidiomycota	Ustilaginomycetes	Ustilaginales	Ustilaginaceae	Violaceomyces	no		1	1	1	1	0	1	1	1	1	1	0	0	0	0	1	1	1	1	1	1	0	1	0	1	0	0	0	0	0	0	0	0	1	1	0	0	1	0	0	0
Wallemia mellicola v1.0	Padamsee M et al., 2012	Fungi	Basidiomycota	Wallemiomycetes	Wallemiales	Wallemiaceae	Wallemia	no		1	1	1	1	0	1	1	1	1	1	0	0	0	1	1	1	1	1	1	1	1	0	0	1	0	0	0	0	0	0	0	0	1	1	0	0	1	0	0	0
Xylona heveae TC161 v1.0	Gazis R et al.	Fungi	Ascomycota	Xylonomycetes			Xylona	no		1	1	1	1	0	1	1	1	1	1	0	0	0	1	1	1	1	1	1	1	1	1	0	1	0	0	0	0	0	0	0	0	0	1	1	1	1	0	1	1
References (and references therein):
Deutekom ES, Vosseberg J, van Dam TJP et al. Measuring the impact of gene prediction on gene loss estimates in Eukaryotes by quantifying falsely inferred absences. PLoS Comput Biol 2019;15:e1007301.
Morin E, Kohler A, Baker AR, et al. Genome sequence of the button mushroom Agaricus bisporus reveals mechanisms governing adaptation to a humic-rich ecological niche. Proc Natl Acad Sci U S A. 2012;109(43):17501-6
Amses KR, Simmons DR, Longcore JE, et al. Diploid-dominant life cycles characterize the early evolution of Fungi. Proc Natl Acad Sci U S A. 2022;119(36):e2116841119
Arnaud MB, Cerqueira GC, Inglis DO, et al. The Aspergillus Genome Database (AspGD): recent developments in comprehensive multispecies curation, comparative genomics and community resources. Nucleic Acids Res. 2012; 40:D653-9
McDonald TR, Mueller O, Dietrich FS, et al. High-throughput genome sequencing of lichenizing fungi to assess gene loss in the ammonium transporter/ammonia permease gene family. BMC Genomics. 2013;14():225
Edwards RJ, Dong C, Park RF, et al. A phased chromosome-level genome and full mitochondrial sequence for the dikaryotic myrtle rust pathogen, Austropuccinia psidii. bioRxiv 2022; 2022.04.22.489119
Staats M, van Kan JA. Genome update of Botrytis cinerea strains B05.10 and T4. Eukaryot Cell. 2012; 11(11):1413-4.
Spanu PD, Abbott JC, Amselem J, et al. Genome expansion and gene loss in powdery mildew fungi reveal tradeoffs in extreme parasitism. Science. 2010;330(6010):1543-6
Nagy LG, Riley R, Tritt A, et al. Comparative Genomics of Early-Diverging Mushroom-Forming Fungi Provides Insights into the Origins of Lignocellulose Decay Capabilities. Mol Biol Evol. 2016; 33(4):959-70
Jones T, Federspiel NA, Chibana H, et al. The diploid genome sequence of Candida albicans. Proc Natl Acad Sci U S A. 2004; 101(19):7329-34.
Stajich JE, Wilke SK, Ahrén D, et al. Insights into evolution of multicellular fungi from the assembled chromosomes of the mushroom Coprinopsis cinerea (Coprinus cinereus). Proc Natl Acad Sci U S A. 2010; 107(26):11889-94.
Armaleo D, Müller O, Lutzoni F, et al. The lichen symbiosis re-viewed through the genomes of Cladonia grayi and its algal partner Asterochloris glomerata. BMC Genomics. 2019; 20(1):605.
Zampounis A, Pigné S, Dallery JF, et al. Genome Sequence and Annotation of Colletotrichum higginsianum, a Causal Agent of Crucifer Anthracnose Disease. Genome Announc. 2016; 4(4)
Janbon G, Ormerod KL, Paulet D, et al. Analysis of the genome and transcriptome of Cryptococcus neoformans var. grubii reveals complex RNA expression and microevolution leading to virulence attenuation PLoS Genet. 2014; 10(4):e1004261.
Floudas D, Binder M, Riley R, et al. The Paleozoic origin of enzymatic lignin decomposition reconstructed from 31 fungal genomes. Science. 2012;336(6089):1715-9
Liu K, Zhang W, Lai Y, et al. Drechslerella stenobrocha genome illustrates the mechanism of constricting rings and the origin of nematode predation in fungi. BMC Genomics. 2014; 15():114.
Katinka MD, Duprat S, Cornillot E, et al. Genome sequence and gene compaction of the eukaryote parasite Encephalitozoon cuniculi. Nature. 2001; 414(6862):450-3
Corradi N, Pombert JF, Farinelli L, et al. The complete sequence of the smallest known nuclear genome from the microsporidian Encephalitozoon intestinalis. Nat Commun. 2010; 1:77.
Winter DJ, Ganley ARD, Young CA et al. Repeat elements organise 3D genome structure and mediate transcription in the filamentous fungus Epichloë festucae. PLoS Genet 2018;14:e1007467.
Cuomo CA, Güldener U, Xu JR, et al. The Fusarium graminearum genome reveals a link between localized polymorphism and pathogen specialization. Science. 2007; 317(5843):1400-2
Ma LJ, van der Does HC, Borkovich KA, et al. Comparative genomics reveals mobile pathogenicity chromosomes in Fusarium. Nature. 2010; 464(7287):367-73
Morin E, Miyauchi S, San Clemente H, et al. Comparative genomics of Rhizophagus irregularis, R. cerebriforme, R. diaphanus and Gigaspora rosea highlights specific genetic features in Glomeromycotina. New Phytol. 2019; 222(3):1584-1598. d
Tobias PA, Edwards RJ, Surana P, et al. A chromosome-level genome resource for studying virulence mechanisms and evolution of the coffee rust pathogen Hemileia vastatrix. bioRxiv 2022; 2022.07.29.502101
Chang Y, Wang Y, Mondo S, et al. Evolution of zygomycete secretomes and the origins of terrestrial fungal ecologies. iScience. 2022; 25(8):104840
Dujon B, Sherman D, Fischer G, et al. Genome evolution in yeasts. Nature. 2004; 430(6995):35-44.
Martin F, Aerts A, Ahrén D, et al. The genome of Laccaria bicolor provides insights into mycorrhizal symbiosis. Nature. 2008;452(7183):88-92.
Rouxel T, Grandaubert J, Hane JK, et al. Effector diversification within compartments of the Leptosphaeria maculans genome affected by Repeat-Induced Point mutations. Nat Commun. 2011; 2:202
Uehling J, Gryganskyi A, Hameed K, et al. Comparative genomics of Mortierella elongata and its bacterial endosymbiont Mycoavidus cysteinexigens. Environ Microbiol. 2017; 19(8):2964-2983.
Goodwin SB, M'barek SB, Dhillon B, et al. Finished genome of the fungal wheat pathogen Mycosphaerella graminicola reveals dispensome structure, chromosome plasticity, and stealth pathogenesis. PLoS Genet. 2011; 7(6):e1002070.
Meerupati T, Andersson KM, Friman E, et al. Genomic mechanisms accounting for the adaptation to parasitism in nematode-trapping fungi. PLoS Genet. 2013; 9(11):e1003909
Murat C, Payen T, Noel B, et al. Pezizomycetes genomes reveal the molecular basis of ectomycorrhizal truffle lifestyle. Nat Ecol Evol. 2018; 2(12):1956-1965
Persoons A, Maupetit A, Louet C, et al. Genomic Signatures of a Major Adaptive Event in the Pathogenic Fungus Melampsora larici-populina. Genome Biol Evol. 2022; 14(1):
Galagan JE, Calvo SE, Borkovich KA, et al. The genome sequence of the filamentous fungus Neurospora crassa. Nature. 2003; 422(6934):859-68.
Wilken SE, Monk JM, Leggieri PA, et al. Experimentally Validated Reconstruction and Analysis of a Genome-Scale Metabolic Model of an Anaerobic Neocallimastigomycota Fungus. mSystems. 202; 6(1)
Nizovoy P, Bellora N, Haridas S, et al. Unique genomic traits for cold adaptation in Naganishia vishniacii, a polyextremophile yeast isolated from Antarctica. FEMS Yeast Res. 2021;21(1)
Corrochano LM, Kuo A, Marcet-Houben M, et al. Expansion of Signal Transduction Pathways in Fungi by Extensive Genome Duplication. Curr Biol. 2016; 26(12):1577-1584
de Vries RP, Riley R, Wiebenga A, et al. Comparative genomics reveals high biological diversity and specific adaptations in the industrially and medically important fungal genus Aspergillus. Genome Biol. 2017; 18(1):28
Li C-X, Liu L, Zhang T et al. Three-Dimensional Genome Map of the Filamentous Fungus Penicillium oxalicum. Microbiol Spectr 2022;10:e0212121.
Zaccaron AZ, Chen L, Samaras A, et al. A chromosome-scale genome assembly of the tomato pathogen Cladosporium fulvum reveals a compartmentalized genome architecture and the presence of a dispensable chromosome. Microb Genom 2022; 8(4): 000819
Duplessis S, Cuomo CA, Lin YC, et al. Obligate biotrophy features unraveled by the genomic analysis of rust fungi. Proc Natl Acad Sci U S A. 2011; 108(22):9166-71.
Bowler C, Allen AE, Badger JH, et al. The Phaeodactylum genome reveals the evolutionary history of diatom genomes. Nature 2008; 456:239–244
Haas BJ, Kamoun S, Zody MC, et al. Genome sequence and analysis of the Irish potato famine pathogen Phytophthora infestans. Nature. 2009; 461(7262):393-8
Dean RA, Talbot NJ, Ebbole DJ, et al. The genome sequence of the rice blast fungus Magnaporthe grisea. Nature. 2005; 434(7036):980-6
De Schutter K, Lin YC, Tiels P, et al. Genome sequence of the recombinant protein production host Pichia pastoris. Nat Biotechnol. 2009; 27(6):561-6.
Haitjema CH, Gilmore SP, Henske JK, et al. A parts list for fungal cellulosomes revealed by comparative genomics. Nat Microbiol. 2017; 2:17087.
Liang J, Li Y, Dodds PN, et al. Haplotype-phased and chromosome-level genome assembly of Puccinia polysora, a giga-scale fungal pathogen causing southern corn rust. Mol Ecol Res 2022;
James TY, Pelin A, Bonen L, et al. Shared signatures of parasitism and phylogenomics unite Cryptomycota and microsporidia. Curr Biol. 2013; 23(16):1548-53
Yildirir G, Sperschneider J, Malar C M et al. Long reads and Hi-C sequencing illuminate the two-compartment genome of the model arbuscular mycorrhizal symbiont Rhizophagus irregularis. New Phytol 2022;233:1097–107.
Tisserant E, Malbreil M, Kuo A, et al. Genome of an arbuscular mycorrhizal fungus provides insight into the oldest plant symbiosis. Proc Natl Acad Sci USA 2013; 110:20117-20122
Mondo SJ, Lastovetsky OA, Gaspar ML, et al. Bacterial endosymbionts influence host sexuality and reveal reproductive genes of early divergent fungi. Nat Commun. 2017; 8(1):1843.
Hane JK, Anderson JP, Williams AH, et al. Genome sequencing and comparative genomics of the broad host-range pathogen Rhizoctonia solani AG8. PLoS Genet. 2014; 10(5):e1004281.
Goordial J, Raymond-Bouchard I, Riley R, et al. Improved High-Quality Draft Genome Sequence of the Eurypsychrophile Rhodotorula sp. JG1b, Isolated from Permafrost in the Hyperarid Upper-Elevation McMurdo Dry Valleys, Antarctica. Genome Announc. 2016; 4(2)
Ohm RA, de Jong JF, Lugones LG, et al. Genome sequence of the model mushroom Schizophyllum commune. Nat Biotechnol. 2010; 28(9):957-63.
Goffeau A, Barrell BG, Bussey H, et al. Life with 6000 genes. Science. 1996; 274(5287):546, 563-7
Riley R, Haridas S, Wolfe KH, et al. Comparative genomics of biotechnologically important yeasts. Proc Natl Acad Sci U S A. 2016; 113(35):9882-7
Wood V, Gwilliam R, Rajandream MA, et al. The genome sequence of Schizosaccharomyces pombe. Nature. 2002; 415(6874):871-80
Russ C, Lang BF, Chen Z, et al. Genome Sequence of Spizellomyces punctatus. Genome Announc. 2016; 4(4)
Martin F, Kohler A, Murat C, et al. Périgord black truffle genome uncovers evolutionary origins and mechanisms of symbiosis. Nature. 2010; 464(7291):1033-8
Kämper J, Kahmann R, Bölker M, et al. Insights from the genome of the biotrophic fungal plant pathogen Ustilago maydis. Nature. 2006; 444(7115):97-101
Desjardins CA, Sanscrainte ND, Goldberg JM, et al. Contrasting host-pathogen interactions and genome evolution in two generalist and specialist microsporidian pathogens of mosquitoes. Nat Commun. 2015; 6:7121
Faino L, Seidl MF, Datema E, et al. Single-Molecule Real-Time Sequencing Combined with Optical Mapping Yields Completely Finished Fungal Genome. mBio 2015; 6(4):e00936-15
Kijpornyongpan T, Mondo SJ, Barry K, et al. Broad Genomic Sampling Reveals a Smut Pathogenic Ancestry of the Fungal Clade Ustilaginomycotina. Mol Biol Evol. 2018; 35(8):1840-1854
Padamsee M, Kumar TK, Riley R, et al. The genome of the xerotolerant mold Wallemia sebi reveals adaptations to osmotic stress and suggests cryptic sexual reproduction. Fungal Genet Biol. 2012; 49(3):217-26
Gazis R, Kuo A, Riley R, et al. The genome of Xylona heveae provides a window into fungal endophytism. Fungal Biol. 2016; 120(1):26-42
[truncated: 6 more columns]
